# Supplementary material for: Prenatal Exposure to Neonicotinoid Insecticides and Neurological and Cognitive Development in Preschool Children: Evidence from a Birth Cohort in Guangxi, China
Source: Toxics. 2026 May 20;14(5):445. doi: 10.3390/toxics14050445 (PMC13211703; doi:10.3390/toxics14050445)
Supplement: Supplementary file 1 [file toxics-14-00445-s001.zip]

Archive with 1 entries (1 files):
- toxics-4254643-supplementary.pdf
